# Supplementary material for: Efficacy evaluation of the S-adenosylhomocysteine hydrolase inhibitor MSD-914 in rhesus macaques (Macaca Mulatta) challenged with Ebola virus by the intramuscular route
Source: PLoS One. 2026 Feb 6;21(2):e0340118. doi: 10.1371/journal.pone.0340118 (PMC12880677; doi:10.1371/journal.pone.0340118)
Supplement: S1 File — The excel sheet includes the Raw data for Fig1- Fig8, Table 4 and Fig S1-S5. (XLSX) [file pone.0340118.s006.xlsx]

## Sheet: Sheet1
Supporting Information, Figure 1
Survival
Day PI	Group 1 (vehicle)	Group 2 (MSD-914 5 mg/kg)	Group 3 (MSD-914 1.25 mg/kg)	Group 4 (MSD-914 0.31 mg/kg)	Group 5 (MSD-914 0.08 mg/kg)	Group 6 (MSD-914 0.02 mg/kg)
0	0	0	0	0	0	0
0	0	0	0	0	0	0
0	0	0	0	0	0	0
0	0	0	0	0	0	0
0	0	0	0	0	0	0
0	0	0	0	0	0	0
0	0	0	0	0	0	0
0	0	0	0	0	0	0
0	0	0	0	0	0	0
0	0	0	0	0	0	0
1
2
3
4						1
5
6	1					1
6	1					1
6	1					1
6						1
6						1
7	1				1	1
7	1				1	1
7	1				1	1
7	1				1
7					1
7					1
8	1
8	1
9
10
11
12
13
14
15
16
17
18
19
20
21	0	0	0	0	0	0
21					0
21					0
21					0
% Sick
Day PI	Group 1 (vehicle)	Group 2 (MSD-914 5 mg/kg)	Group 3 (MSD-914 1.25 mg/kg)	Group 4 (MSD-914 0.31 mg/kg)	Group 5 (MSD-914 0.08 mg/kg)	Group 6 (MSD-914 0.02 mg/kg)
0	0	0	0	0	0	0
1	0	0	0	0	0	0
2	0	0	0	0	0	0
3	0	0	0	0	0	0
4	46	15	0	0	46	62
5	85	23	0	0	62	92
6	100	20	0	0	100	100
7	100	30	0	0	100	100
8	100	20	0	0	100	0
9	100	10	0	0	100	0
10	100	0	0	0	100	0
11	0	0	0	0	0	0
12	0	0	0	0	0	0
13	0	0	0	0	0	0
14	0	0	0	0	0	0
15	0	0	0	0	0	0
16	0	0	0	0	0	0
17	0	0	0	0	0	0
18	0	0	0	0	0	0
19	0	0	0	0	0	0
20	0	0	0	0	0	0
21	0	0	0	0	0	0
Supporting Information, Figure 2
Weight
Day PI	Group 1 (vehicle)	Group 2 (L-7913 5 mg/kg)	Group 3 (L-7913 1.25 mg/kg)	Group 4 (L-7913 0.31 mg/kg)	Group 5 (L-7913 0.08 mg/kg)	Group 6 (L-7913 0.02 mg/kg)
0	19.2	20.16	20.45	20.39	20.27	19.9
1	19.29	19.17	20.57	20.3	20.36	19.83
2	19.68	20.05	20.43	20.48	20.55	20.02
3	19.48	19.97	20.54	20.44	20.43	19.84
4	18.54	19.5	20.14	19.92	19.13	18.39
5	17.81	19.45	20.13	19.98	16.8	18.39
6	17	19.66	20.2	20.14	18.23	17.44
7	15.22	19.24	20.09	19.62	18.66	18.38
8	18.29	19.18	20.26	19.67	19.07	19.02
9	18.17	19.26	19.92	19.58	18.54	18.71
10	19.27	19.06	20.06	19.76	18.92	18.9
11	19.64	19.27	20.38	19.86	19.11	18.87
12	20.2	19.18	20.18	19.82	18.81	18.47
13	19.32	19.23	20.33	19.67	19.34	18.96
14	21.76	19.43	20.49	19.84	20.65	19.04
15	21.04	19.34	20.35	19.79	20.53	19.03
16	21	19.19	20.23	19.72	20.42	18.99
17	21.03	19.28	20.03	19.71	20.56	19.16
18	21.04	19.19	20.11	19.71	20.47	19.03
19	21.9	19.14	20.13	19.9	20.85	19.04
20	21.86	19.24	20.24	19.93	20.85	19.21
21	22.1	20.08	20.8	20.57	21.51	19.5
Supporting Information, Figure 3
Day PI	Group 1 (vehicle)	Group 2 (MSD-914 5 mg/kg)	Group 3 (MSD-914 1.25 mg/kg)	Group 4 (MSD-914 0.31 mg/kg)	Group 5 (MSD-914 0.08 mg/kg)	Group 6 (MSD-914 0.02 mg/kg)
6	10.06	8.52	9.12	8.27	9.85	10.45
	8.19	9.11	8.85	6.78	9.42	9.46
	8.79	8.36	8.85	9.18	8.31	9.71
Supporting Information, Figure 4 & Table 4
Mouse PK
Time (h)	Mouse PK (Oral: 0.31 mg/kg)	Mouse PK (Oral: 1.25 mg/kg)	Mouse PK (Oral: 5 mg/kg)
0.25	2	5	1362
0.5	2	36	1563
1	4	34	424
2	5	9	264
4	1	56	262
8	8	0	76
16	10	1	0
24	8	0	0
RM PK
Time (h)	RM PK (Oral: 0.2 mg/kg)	RM PK (Oral: 0.8 mg/kg)	RM PK (Oral: 3 mg/kg)
0.5	27	265	1149
1	28	238	1008
2	18	91	610
4	5	15	217
8	1	3	33
24	2	2	25
Supporting Information, Figure 5 & S1
Survival
Study Day	Group 1 (0.8 mg/kg)	Group 2 (0.27 mg/kg)	Group 3 (0.09 mg/kg)	Controls
0	0	0	0	0
0	0	0	0	0
0	0	0	0	0
0	0	0	0	0
1
2
3
4
5
6
7	1		1	1
7	1
8	1	1	1	1
9		1	1	1
10	0	0	1	1
10		0
Clinical Score
Study Day	Group 1 (0.8 mg/kg)				Group 2 (0.27 mg/kg)				Group 3 (0.09 mg/kg)				Controls
5	0	0	0	0	0	0	0	0	0	0	0	0	0	0	0	0
6	0	0	0	0	0	0	0	1	0	0	0	1	1	1	0	1
7	0	5	4	1	0	0	0	0	1	2	2	4	1	2	1	4
8	4			0	0	5	0	1	2	5	3		0	5	2
9				0	2		0	4	3		4		2		4
10				0	1		2		4				4
Temperature
Study Day	Group 1 (0.8 mg/kg)				Group 2 (0.27 mg/kg)				Group 3 (0.09 mg/kg)				Controls
-4	7.1133	6.5425	8.6938	5.3478	5.294	6.9708	9.4868	8.252	7.7868	8.6906	8.3068	6.3748	7.2245	5.377	9.1385	9.8558
0	7.0085	6.5107	8.7095	5.4291	5.175	6.9029	9.3117	8.2221	7.715	8.4607	8.2777	6.0952	7.1445	5.4605	9.155	9.8703
1	6.94	6.413	8.5643	5.377	5.1421	6.8488	9.2738	8.1501	7.5941	8.5322	8.0718	6.0079	6.9877	5.3982	9.01364	9.7788
2	6.8824	6.3679	8.7025	5.422	5.1847	6.8076	9.167	8.1936	7.6059	8.4235	8.195	5.9568	7.1319	5.447	9.0385	9.7238
3	7.1944	6.5482	8.5454	5.0434	5.1375	6.734	9.0482	8.6966	7.5101	8.2266	8.5671	6.0531	7.3043	5.3402	9.0486	9.6144
4	6.8096	6.276	8.5154	5.3431	5.2233	6.6708	9.0609	8.2384	7.485	8.1998	8.1463	6.077	7.0604	5.3587	9.1009	9.5767
5	6.7432	6.1859	8.443	5.342	5.1615	6.7543	9.0528	8.3299	7.5506	8.2128	8.1112	6.097	7.1478	5.4253	9.1439	9.5418
6	7.1461	6.5243	8.4443	5.436	5.1113	6.6239	8.9982	8.345	7.5491	8.2536	8.2461	6.437	7.0711	5.6134	9.0567	9.582
7	7.0996	6.3358	8.7313	5.4509	5.2148	6.4998	9.0778	8.2369	7.509	8.4133	7.9794	5.935	6.8469	5.4728	8.8589	9.7388
8	6.9037			5.4687	5.1253	6.1054	9.0413	8.0866	7.498		7.9058		6.8504		8.687
9				5.419	5.217		9.101	8.062	7.813		7.801		7.048		8.668
10				5.4138	5.0445		8.9957		7.3781				7.1554
Weight
Study Day	Group 1 (0.8 mg/kg)				Group 2 (0.27 mg/kg)				Group 3 (0.09 mg/kg)				Controls
-4	39.2	39.6	38.4	38.9	39.3	38.6	39.6	39.6	38.9	39.8	38.7	38.9	38.9	38.8	37.9	39
0	39.7	38.8	38.5	39.1	37.9	38.6	39.3	39.1	38.6	39.6	39.6	38.8	39.8	39.3	38.5	39.1
1	39.5	38.9	38.4	38.5	38.3	37.9	39.4	39.5	38.6	38.8	39.1	39	38.9	39.6	38.5	38.8
2	39.4	38.8	37.9	38.8	38.6	38.1	38.9	39.1	38.8	39	39.2	39.4	39	39.4	38.8	39
3	39.1	38.4	38.6	39.2	38.8	37.9	38.7	39	38.3	38.3	39.7	38.8	39.8	38.8	39.3	39.2
4	40.3	38.6	38.1	39.2	38.7	37.8	39.2	40	39.5	38.4	39.9	39.2	39.2	38.8	38.6	38.4
5	39.9	40.3	40	39.4	40	38.3	39.4	40.5	40.2	39.9	41	39.8	40.8	39.8	40.3	40.4
6	41	39.6	40.4	40.8	40.4	38.4	40.8	39.9	39.6	40.5	40.7	39.6	40.1	39.5	40.8	39.2
7	39.6	39.1	37	39.6	40.4	39.5	40.8	39.7	39.3	38.9	39.5	34.2	39.7	37.6	39.9	38.3
8	33.9			39.1	39.9	34.4	40	40	39.3	33.8	39.4		39.2		39.8
9				38.2	39.2		39.6	37.3	39.4		37.5		37.9		39.5
10				35.3	37.1		38.1		37.4				32.7
Supporting Information, Figure 6 & S5
ALT
Study Day	Group 1 (0.8 mg/kg)				Group 2 (0.27 mg/kg)				Group 3 (0.09 mg/kg)				Controls
-4	24	69	21	42	45	64	19	28	80	157	27	28	34	30	30	30
0	39	169	31	54	55	172	25	41	57	218	37	60	52	36	37	34
1	46	149	37	55	65	141	31	43	59	195	57	62	63	57	45	32
2	66	161	50	69	76	133	36	46	65	203	63	65	70	77	52	36
3	79	158	66	73	91	118	30	55	71	198	68	63	78	77	49	36
4	77	147	108	78	92	112	33	51	64	186	78	63	84	69	65	47
5	70	128	146	75	81	125	32	59	66	272	77	57	76	69	70	46
7	81	653	930	78	202	279	48	105	186	724	273	516	559	985	77	686
8	1755					566					294
9				404	508		158	1606	119		573		463		373
10				1076	681		288		155				310
ALP
Study Day	Group 1 (0.8 mg/kg)				Group 2 (0.27 mg/kg)				Group 3 (0.09 mg/kg)				Controls
-4	429	268	190	328	197	370	268	162	394	157	254	316	218	357	204	157
0	418	257	164	311	189	325	263	145	327	142	243	273	199	351	190	153
1	424	258	190	293	179	328	261	145	323	149	246	262	193	342	199	154
2	432	272	201	303	175	328	258	134	320	142	239	265	179	349	179	152
3	445	278	194	308	178	328	271	145	314	142	238	259	165	337	171	136
4	447	265	195	288	165	316	275	138	298	141	236	247	165	324	179	141
5	414	245	197	281	156	283	259	155	284	136	205	220	160	302	184	136
7	312	359	291	315	228	229	229	241	585	325	312	596	337	783	142	343
8	584					537					373
9				329	399		369	537	687		370		436		305
10				341	394		375		649				380
AST
Study Day	Group 1 (0.8 mg/kg)				Group 2 (0.27 mg/kg)				Group 3 (0.09 mg/kg)				Controls
-4	29	40	19	43	34	32	20	23	29	50	26	31	24	45	24	23
0	25	70	24	38	64	69	18	22	25	89	25	35	26	52	29	22
1	67	65	49		76	59	30	34	46	82	66	45	50	104	52	31
2	76	73	65	65	64	56	28	38	49	114	63	44	46	117	45	28
3	75	71	77	66	71	60	19	42	47	105	46	53	48	108	53	37
4	57	67	87	67	68	56	27	57	36	104	54	47	53	92	53	46
5	52	75	80	88	51	64	26	59	98	157	52	56	58	127	64	67
7	219	2000	2000	146	632	244	48	300	441	2000	788	2000	835	2000	118	1753
8	2000					2000					1292
9				1476	2000		338	2000	345		2000		1333		768
10				2000	2000		876		814				955
BUN
Study Day	Group 1 (0.8 mg/kg)				Group 2 (0.27 mg/kg)				Group 3 (0.09 mg/kg)				Controls
-4	15	23	13	40	20	23	13	16	17	23	15	23	16	21	19	12
0	14	16	12	27	15	17	11	15	18	18	13	14	14	16	14	10
1	16	19	14	34	17	29	10	15	19	20	15	16	17	20	17	12
2	16	16	13	31	17	37	10	14	17	19	17	16	15	19	14	11
3	16	17	14	27	17	50	11	15	18	19	16	16	15	21	18	12
4	13	15	13	26	16	45	11	15	19	20	15	15	15	19	18	11
5	12	15	12	20	11	45	9	15	21	18	17	13	13	16	17	13
7	17	47	40	19	20	21	16	24	27	43	31	98	43	79	19	98
8	29					50					48
9				48	26		46	96	45		100		79		46
10				64	71		85		130				166
CRE
Study Day	Group 1 (0.8 mg/kg)				Group 2 (0.27 mg/kg)				Group 3 (0.09 mg/kg)				Controls
-4	0.9	1	1.3	1.2	0.8	0.9	0.9	1.1	0.9	1.6	1	1	0.9	1	1.2	1.2
0	1	1.2	1.1	1.1	0.7	0.8	0.8	1.1	0.7	1.4	1.2	1	1.1	1.2	0.9	1.1
1	1.1	1	0.9	0.9	0.8	0.9	1	0.8	0.9	1.4	1.2	0.9	0.9	1.3	1.1	1
2	1	1	1.2	1.1	0.9	1	0.8	0.8	0.8	1.3	1.1	0.8	1	1.2	0.9	1
3	1	1.1	1.2	1.2	0.9	1	0.7	0.9	0.9	1.2	1.2	0.7	0.8	1.2	0.8	1.1
4	1	1	1.2	1.2	0.8	0.9	0.9	0.9	1	1.2	1.2	0.7	0.9	1	1	1.1
5	0.9	1.2	1.1	1	0.9	0.7	1	1.1	1.1	1.4	1.4	0.8	1.1	1.2	0.9	1.2
7	1.3	2	4.2	1.2	0.9	0.8	1.1	1.5	1.1	2.7	1.8	4.1	1.6	4.1	1.5	10.3
8	3.6					4.4					2.4
9				1.5	1		1.6	3.6	1.3		4.9		2.5		2.2
10				1.7	2		3.2		2				4.9
Supporting Information, Figure 7
	Group 1 (0.8 mg/kg)				Group 2 (0.27 mg/kg)				Group 3 (0.09 mg/kg)				Controls
ALT	5471.43	448.739	3476.92	2141.67	1262	379.661	1209.09	4555.07	171.533	286.133	1690.62	1072.73	1200	2884.85	1013.43	2043.75
ALP	37.898	36.762	64.407	6.729	106.736	54.532	41.243	249.837	90.569	117.391	50.101	102.377	109.113	121.186	54.822	121.29
AST	7307.41	3536.36	9202.33	4838.27	3981.63	3860.4	4510.53	8788.89	2914.82	2777.7	7743.14	5960.61	5232	4023.71	2798.11	7691.11
BUN	100	141.026	220	91.045	305.714	150	608.333	519.355	642.857	109.756	614.286	429.73	1006.67	327.027	178.788	790.909
CRE	278.947	81.818	250	47.826	166.667	417.647	276.471	227.273	150	80	345.455	310	390	272.727	109.524	795.652
Supporting Information, Figure 8
Study Day	Group 1 (0.8 mg/kg)				Group 2 (0.27 mg/kg)				Group 3 (0.09 mg/kg)				Controls
0	0	0	0	0	0	0	0	0	0	0	0	0	0	0	0	0
3	0	4.48	0	0	0	0	0	0	7.56	0	0	0	0	0	0	0
5	5.83	7.41	6.14	6	6.86	0	4.73	7.06	8.3	7.41	7.2	8.17	8.22	9.79	5.72	8.9
7	8.39	10.22	9.61	7.35	8.3	7.22	7.08	8.47	8.05	9.93	8.44	9.66	8.49	10.66	7.27	10.23
8	8.51
9				7.84	7.91		7.19	9.53	8.38		8.79		8.19		7.68
10				8.46	7.85		7.77		8.62				7.58
Supporting Information, Figure S2 & S3
WBC
Study Day	Group 1 (0.8 mg/kg)				Group 2 (0.27 mg/kg)				Group 3 (0.09 mg/kg)				Controls
-4	7.76	5.18	7.38	6.96	8.52	5.61	10.86	8.49	5.19	8.29	7.58	8.8	4.59	8.27	12.83	5.04
0	4.12	3.6	4.64	7.41	5.57	4.02	11.87	10.78	4.04	3.94	10.71	2	4.52	6.32	2.7	4.45
3	5.24	3.34	3.63	6.19	6.38	4.63	8.05	7.27	6.17	6.67	2.81	4.4	4.82	9.72	2.65	4.01
5	7.58	7.33	9.01	6.21	18.1	13.76	13.18	25.37	11.54	12.66	13.57	14.82	15.08	12.74	11.48	12.19
7	8.8	7.87	8.24	8.93	13.32	9.4	17.94	14.36	6.08	7.78	7.33	3.4	4.88	6.16	9.6	11.14
8	6.3
9				4.7	6.7		7.87	11.39	11.27		6.21		6.21		2.25
10				8.37	7.05		5.65		12.61				15.27
NE
Study Day	Group 1 (0.8 mg/kg)				Group 2 (0.27 mg/kg)				Group 3 (0.09 mg/kg)				Controls
-4	5.61	3.64	4.69	4.38	6.23	3.84	6.2	6.42	3.04	6.88	6.35	8.15	2.6	6.19	11.02	3.75
0	2.37	1.99	1.96	4.83	2.04	1.96	7.7	8.99	2.38	2.34	9.47	0.93	3.08	4.28	0.99	3.06
3	3.53	1.92	1.65	4.33	3.57	3.28	4.07	5.32	4.73	5.03	1.77	3.35	3.39	7.89	1.28	2.83
5	5.76	5.97	7.63	4.33	15.13	11.94	9.3	23.4	10.88	10.86	12.19	14.22	14.1	11.76	10.14	11.59
7	8.03	6.19	7	6.98	12.31	8.29	15.82	13.38	5.24	6.62	6.51	2.19	4.24	4.75	9.2	9.79
8	5.05
9				3.28	5.62		7.14	4.97	10.24		4.62		2.28		2
10				6.96	5.62		4.59		5.56				3.6
LY
Study Day	Group 1 (0.8 mg/kg)				Group 2 (0.27 mg/kg)				Group 3 (0.09 mg/kg)				Controls
-4	1.68	1.29	1.87	2.24	1.93	1.34	3.92	1.44	1.87	1.2	0.91	0.44	1.83	1.71	1.16	1.02
0	1.5	1.4	2.19	2.12	2.95	1.72	3.25	1.17	1.44	1.39	0.91	0.81	1.27	1.75	1.41	1.07
3	1.36	1.13	1.5	1.47	2.1	0.95	3.26	1.34	1.13	1.35	0.77	0.72	1.14	1.42	1.05	0.85
5	1.17	0.71	0.69	1.27	1.61	0.98	2.47	1.15	0.53	1.03	0.68	0.4	0.81	0.7	0.7	0.4
7	0.68	1.62	1.01	1.29	0.85	0.63	1.23	0.79	0.65	1.09	0.66	0.92	0.59	1.16	0.32	1.08
8	1.15
9				1.23	0.91		0.62	1.47	0.68		1.34		1.26		0.2
10				1.23	1.23		0.92		2				4.18
HCT
Study Day	Group 1 (0.8 mg/kg)				Group 2 (0.27 mg/kg)				Group 3 (0.09 mg/kg)				Controls
-4	43.8	41.3	43.7	41.3	40.3	37.9	39.7	41.4	41.7	37	38.9	39	38.9	38.8	38.3	35.6
0	42.8	41.8	42.7	39.8	41.7	36.6	39.3	41	42.3	38.6	37.9	41.1	37.6	40.1	37	34.7
3	41.8	41.4	43.4	38.7	38	37.1	39.7	41.3	38.6	39.3	36.9	40.1	35.8	36.1	34.9	34
5	39.4	41	46.1	38.2	34.6	37.3	39.1	39.9	35.4	38.7	35.3	36.4	34	35.4	36	36
7	34	37.6	42.3	37.2	29.4	34.5	37.2	36	35.4	35.4	33.5	36.8	31.4	35.4	38	29.7
8	39.7
9				37.4	29.3		34.4	41.9	38.6		42.1		33.4		37.1
10				34.9	27.6		34		37.3				30.6
PLT
Study Day	Group 1 (0.8 mg/kg)				Group 2 (0.27 mg/kg)				Group 3 (0.09 mg/kg)				Controls
-4	310.7	404.6	279.5	380.1	315.2	244.8	398.8	421.3	326.2	280.6	343.6		270.8	226	266.2	325.8
0	243	361.9	315.3	362.5	288.7	332	407.3	452	326.3	267.2	278.6	261.8	310.2	273	354.7	282.9
3	187.7	360	300	333.4	289.7	326.4	406.3	435	328.9	270.8	273.6	254.4	379.9	256.8	374.1	290.7
5	229.2	358.1	267.8	127	265.8	320.4	395.3	201.5	205.5	246	197.6	187.9	284.2	192.2	260.4	219.6
7	80.6	142.1	94.1	138	97.6	196.1	276.1	145.2	60.4	58.8	81.2	83.6	140.4	60.9	227.3	88
8	84.2
9				139.7	59.4		98.7	88.1	30.8		86.8		80.4		96.7
10				139.7	65.2		72		47.3				66.6
Supporting Information, Figure S4
	Group 1 (0.8 mg/kg)				Group 2 (0.27 mg/kg)				Group 3 (0.09 mg/kg)				Controls
WBC	48.148	79.271	49.917	24.287	156.92	185.774	57.853	163.311	173.239	107.032	48.387	174.444	235.236	74.64	47.843	156.902
NE	101.253	119.893	129.474	29.499	226.782	311.724	156.679	203.699	197.268	135.575	54.109	213.216	355.819	124.642	68.859	240.382
LY	-57.233	-47.212	-66.01	-43.578	-65.164	-58.824	-82.706	-39.464	-67.976	-20.463	-27.473	-36	-61.935	-59.538	-84.436	-61.722
HCT	-21.478	-9.507	-2.083	-13.933	-32.683	-7.383	-13.924	-12.621	-15.714	-6.349	-12.76	-9.114	-20	-10.266	-7.304	-15.505
PLT	-70.887	-62.922	-68.359	-65.796	-80.328	-32.004	-82.136	-79.824	-90.559	-78.532	-73.899	-68.067	-77.074	-75.591	-68.852	-71.086
