# Supplementary material for: Efficacy evaluation of the S-adenosylhomocysteine hydrolase inhibitor MSD-914 in rhesus macaques (Macaca Mulatta) challenged with Ebola virus by the intramuscular route
Source: PLoS One. 2026 Feb 6;21(2):e0340118. doi: 10.1371/journal.pone.0340118 (PMC12880677; doi:10.1371/journal.pone.0340118)
Supplement: S2 File — The excel sheet includes the Raw data for Table 2. (XLSX) [file pone.0340118.s007.xlsx]

## Sheet: EBOV HeLa
Row	Column	Nuclei - Number of Objects	Positive Virus Cells - Number of Objects	% Positive Virus Cells		Plate ID	Row	Column	Compound ID	Conc. [μM]	Well Type
1	2	2818	4	0.141945		AA00000476	A	2			Blank Control (Uninfected)
2	2	3792	0	0		AA00000476	B	2			Blank Control (Uninfected)
3	2	3256	0	0		AA00000476	C	2			Blank Control (Uninfected)
4	2	4113	0	0		AA00000476	D	2			Blank Control (Uninfected)
5	2	2658	0	0		AA00000476	E	2			Blank Control (Uninfected)
6	2	3395	0	0		AA00000476	F	2			Blank Control (Uninfected)
7	2	2877	0	0		AA00000476	G	2			Blank Control (Uninfected)
8	2	3704	0	0		AA00000476	H	2			Blank Control (Uninfected)
9	2	2883	0	0		AA00000476	I	2			Blank Control (Uninfected)
10	2	3625	0	0		AA00000476	J	2			Blank Control (Uninfected)
11	2	3113	0	0		AA00000476	K	2			Blank Control (Uninfected)
12	2	3475	0	0		AA00000476	L	2			Blank Control (Uninfected)
13	2	2396	0	0		AA00000476	M	2			Blank Control (Uninfected)
14	2	3804	0	0		AA00000476	N	2			Blank Control (Uninfected)
15	2	3355	0	0		AA00000476	O	2			Blank Control (Uninfected)
16	2	3846	0	0		AA00000476	P	2			Blank Control (Uninfected)
1	3	3178	2111	66.4254		AA00000476	A	3			Neutral Control (Infection only)
2	3	3942	2256	57.2298		AA00000476	B	3			Neutral Control (Infection only)
3	3	3376	2314	68.5427		AA00000476	C	3			Neutral Control (Infection only)
4	3	3725	2360	63.3557		AA00000476	D	3			Neutral Control (Infection only)
5	3	3141	1972	62.7826		AA00000476	E	3			Neutral Control (Infection only)
6	3	3773	2062	54.6515		AA00000476	F	3			Neutral Control (Infection only)
7	3	3096	2020	65.2455		AA00000476	G	3			Neutral Control (Infection only)
8	3	3593	2305	64.1525		AA00000476	H	3			Neutral Control (Infection only)
9	3	3211	2089	65.0576		AA00000476	I	3			Neutral Control (Infection only)
10	3	3462	2169	62.6516		AA00000476	J	3			Neutral Control (Infection only)
11	3	3395	2098	61.7968		AA00000476	K	3			Neutral Control (Infection only)
12	3	3664	2069	56.4683		AA00000476	L	3			Neutral Control (Infection only)
13	3	3435	2459	71.5866		AA00000476	M	3			Neutral Control (Infection only)
14	3	3926	2284	58.1763		AA00000476	N	3			Neutral Control (Infection only)
15	3	3380	2094	61.9527		AA00000476	O	3			Neutral Control (Infection only)
16	3	3356	2181	64.9881		AA00000476	P	3			Neutral Control (Infection only)
1	4	1979	4	0.202122		AA00000476	A	4			Compound
2	4	2548	49	1.92308		AA00000476	B	4	MSD-914	25	Compound
6	4	2532	24	0.947867		AA00000476	F	4	MSD-914	25	Compound
10	4	2486	16	0.643604		AA00000476	J	4	MSD-914	25	Compound
14	4	2529	34	1.3444		AA00000476	N	4	MSD-914	25	Compound
2	5	2638	29	1.09932		AA00000476	B	5	MSD-914	12.5	Compound
6	5	2534	26	1.02605		AA00000476	F	5	MSD-914	12.5	Compound
10	5	2494	37	1.48356		AA00000476	J	5	MSD-914	12.5	Compound
14	5	2605	14	0.537428		AA00000476	N	5	MSD-914	12.5	Compound
2	6	2463	32	1.29923		AA00000476	B	6	MSD-914	6.25	Compound
6	6	2722	41	1.50625		AA00000476	F	6	MSD-914	6.25	Compound
10	6	2623	45	1.71559		AA00000476	J	6	MSD-914	6.25	Compound
14	6	2719	31	1.14013		AA00000476	N	6	MSD-914	6.25	Compound
2	7	2757	25	0.906783		AA00000476	B	7	MSD-914	3.125	Compound
6	7	2790	32	1.14695		AA00000476	F	7	MSD-914	3.125	Compound
10	7	2926	54	1.84552		AA00000476	J	7	MSD-914	3.125	Compound
14	7	2917	86	2.94823		AA00000476	N	7	MSD-914	3.125	Compound
2	8	2906	54	1.85822		AA00000476	B	8	MSD-914	1.5625	Compound
6	8	2809	66	2.34959		AA00000476	F	8	MSD-914	1.5625	Compound
10	8	2875	75	2.6087		AA00000476	J	8	MSD-914	1.5625	Compound
14	8	2813	76	2.70174		AA00000476	N	8	MSD-914	1.5625	Compound
2	9	3058	124	4.05494		AA00000476	B	9	MSD-914	0.78125	Compound
6	9	3296	126	3.82282		AA00000476	F	9	MSD-914	0.78125	Compound
10	9	3021	146	4.83284		AA00000476	J	9	MSD-914	0.78125	Compound
14	9	3065	121	3.9478		AA00000476	N	9	MSD-914	0.78125	Compound
2	10	3576	334	9.34004		AA00000476	B	10	MSD-914	0.390625	Compound
6	10	3492	314	8.99198		AA00000476	F	10	MSD-914	0.390625	Compound
10	10	3195	281	8.79499		AA00000476	J	10	MSD-914	0.390625	Compound
14	10	3460	238	6.87861		AA00000476	N	10	MSD-914	0.390625	Compound
2	11	3666	553	15.0846		AA00000476	B	11	MSD-914	0.195312	Compound
6	11	3572	494	13.8298		AA00000476	F	11	MSD-914	0.195312	Compound
10	11	3542	505	14.2575		AA00000476	J	11	MSD-914	0.195312	Compound
14	11	3548	518	14.5998		AA00000476	N	11	MSD-914	0.195312	Compound
2	12	3829	681	17.7853		AA00000476	B	12	MSD-914	0.0976562	Compound
6	12	4038	943	23.3531		AA00000476	F	12	MSD-914	0.0976562	Compound
10	12	3810	1130	29.6588		AA00000476	J	12	MSD-914	0.0976562	Compound
14	12	3898	1030	26.4238		AA00000476	N	12	MSD-914	0.0976562	Compound
2	13	4128	1519	36.7975		AA00000476	B	13	MSD-914	0.0488281	Compound
6	13	3705	1215	32.7935		AA00000476	F	13	MSD-914	0.0488281	Compound
10	13	3977	1623	40.8097		AA00000476	J	13	MSD-914	0.0488281	Compound
14	13	4168	1583	37.9798		AA00000476	N	13	MSD-914	0.0488281	Compound

## Sheet: SUDV HeLa
Row	Column	Nuclei - Number of Objects	Positive Virus Cells - Number of Objects	% Positive Virus Cells	Plate ID	Row	Column	Compound ID	Conc. [μM]	Well Type
1	2	3386	37	1.09273	AA00000523	A	2			Blank Control (uninfected)
2	2	3425	39	1.13869	AA00000523	B	2			Blank Control (uninfected)
3	2	3548	28	0.789177	AA00000523	C	2			Blank Control (uninfected)
4	2	4023	70	1.74	AA00000523	D	2			Blank Control (uninfected)
5	2	3648	35	0.95943	AA00000523	E	2			Blank Control (uninfected)
6	2	3723	66	1.77276	AA00000523	F	2			Blank Control (uninfected)
7	2	3295	58	1.76024	AA00000523	G	2			Blank Control (uninfected)
8	2	3718	58	1.55998	AA00000523	H	2			Blank Control (uninfected)
9	2	3285	65	1.97869	AA00000523	I	2			Blank Control (uninfected)
10	2	3652	69	1.88938	AA00000523	J	2			Blank Control (uninfected)
11	2	3469	60	1.72961	AA00000523	K	2			Blank Control (uninfected)
12	2	3692	34	0.92091	AA00000523	L	2			Blank Control (uninfected)
13	2	3535	31	0.876945	AA00000523	M	2			Blank Control (uninfected)
14	2	3969	51	1.28496	AA00000523	N	2			Blank Control (uninfected)
15	2	3396	31	0.912839	AA00000523	O	2			Blank Control (uninfected)
16	2	3890	64	1.64524	AA00000523	P	2			Blank Control (uninfected)
1	3	4306	1644	38.1793	AA00000523	A	3			Neutral Control (Infection only)
2	3	4024	1513	37.5994	AA00000523	B	3			Neutral Control (Infection only)
3	3	4066	1550	38.121	AA00000523	C	3			Neutral Control (Infection only)
4	3	4482	1505	33.5788	AA00000523	D	3			Neutral Control (Infection only)
5	3	4259	1502	35.2665	AA00000523	E	3			Neutral Control (Infection only)
6	3	4482	1775	39.6029	AA00000523	F	3			Neutral Control (Infection only)
7	3	4030	1387	34.4169	AA00000523	G	3			Neutral Control (Infection only)
8	3	4573	1588	34.7256	AA00000523	H	3			Neutral Control (Infection only)
9	3	3915	1422	36.3218	AA00000523	I	3			Neutral Control (Infection only)
10	3	4415	1666	37.735	AA00000523	J	3			Neutral Control (Infection only)
11	3	4256	1432	33.6466	AA00000523	K	3			Neutral Control (Infection only)
12	3	4431	1617	36.4929	AA00000523	L	3			Neutral Control (Infection only)
13	3	4282	1486	34.7034	AA00000523	M	3			Neutral Control (Infection only)
14	3	4702	1693	36.006	AA00000523	N	3			Neutral Control (Infection only)
15	3	4390	1693	38.5649	AA00000523	O	3			Neutral Control (Infection only)
16	3	4596	2140	46.5622	AA00000523	P	3			Neutral Control (Infection only)
1	4	2227	187	8.39695	AA00000523	A	4
2	4	2395	243	10.1461	AA00000523	B	4	MSD-914	25	Compound
6	4	2614	287	10.9793	AA00000523	F	4	MSD-914	25	Compound
10	4	2571	278	10.8129	AA00000523	J	4	MSD-914	25	Compound
14	4	2753	211	7.66437	AA00000523	N	4	MSD-914	25	Compound
2	5	2782	239	8.59094	AA00000523	B	5	MSD-914	12.5	Compound
6	5	2761	307	11.1192	AA00000523	F	5	MSD-914	12.5	Compound
10	5	2694	245	9.09428	AA00000523	J	5	MSD-914	12.5	Compound
14	5	2635	284	10.778	AA00000523	N	5	MSD-914	12.5	Compound
2	6	2778	348	12.527	AA00000523	B	6	MSD-914	6.25	Compound
6	6	2757	241	8.74139	AA00000523	F	6	MSD-914	6.25	Compound
10	6	2764	270	9.76845	AA00000523	J	6	MSD-914	6.25	Compound
14	6	2888	312	10.8033	AA00000523	N	6	MSD-914	6.25	Compound
2	7	2890	438	15.1557	AA00000523	B	7	MSD-914	3.125	Compound
6	7	2935	218	7.4276	AA00000523	F	7	MSD-914	3.125	Compound
10	7	2924	320	10.9439	AA00000523	J	7	MSD-914	3.125	Compound
14	7	3020	316	10.4636	AA00000523	N	7	MSD-914	3.125	Compound
2	8	2797	234	8.36611	AA00000523	B	8	MSD-914	1.5625	Compound
6	8	3110	279	8.97106	AA00000523	F	8	MSD-914	1.5625	Compound
10	8	3012	405	13.4462	AA00000523	J	8	MSD-914	1.5625	Compound
14	8	3130	385	12.3003	AA00000523	N	8	MSD-914	1.5625	Compound
2	9	3149	423	13.4328	AA00000523	B	9	MSD-914	0.78125	Compound
6	9	3155	355	11.252	AA00000523	F	9	MSD-914	0.78125	Compound
10	9	2939	323	10.9901	AA00000523	J	9	MSD-914	0.78125	Compound
14	9	3328	425	12.7704	AA00000523	N	9	MSD-914	0.78125	Compound
2	10	3410	476	13.9589	AA00000523	B	10	MSD-914	0.390625	Compound
6	10	3624	642	17.7152	AA00000523	F	10	MSD-914	0.390625	Compound
10	10	3537	530	14.9845	AA00000523	J	10	MSD-914	0.390625	Compound
14	10	3723	621	16.6801	AA00000523	N	10	MSD-914	0.390625	Compound
2	11	3707	640	17.2646	AA00000523	B	11	MSD-914	0.195312	Compound
6	11	3780	530	14.0212	AA00000523	F	11	MSD-914	0.195312	Compound
10	11	3852	575	14.9273	AA00000523	J	11	MSD-914	0.195312	Compound
14	11	4044	690	17.0623	AA00000523	N	11	MSD-914	0.195312	Compound
2	12	4240	926	21.8396	AA00000523	B	12	MSD-914	0.0976562	Compound
6	12	4064	921	22.6624	AA00000523	F	12	MSD-914	0.0976562	Compound
10	12	3973	785	19.7584	AA00000523	J	12	MSD-914	0.0976562	Compound
14	12	4022	937	23.2969	AA00000523	N	12	MSD-914	0.0976562	Compound
2	13	4445	1029	23.1496	AA00000523	B	13	MSD-914	0.0488281	Compound
6	13	4232	796	18.8091	AA00000523	F	13	MSD-914	0.0488281	Compound
10	13	4295	983	22.8871	AA00000523	J	13	MSD-914	0.0488281	Compound
14	13	4604	1209	26.2598	AA00000523	N	13	MSD-914	0.0488281	Compound

## Sheet: MARV HeLa
Row	Column	Nuclei - Number of Objects	Positive Virus Cells - Number of Objects	% Positive Virus Cells	Plate ID	Row	Column	Compound ID	Conc. [μM]	Well Type
1	2	3252	344	10.5781	AA00000524	A	2			Blank Control (uninfected)
2	2	3113	265	8.51269	AA00000524	B	2			Blank Control (uninfected)
3	2	3427	368	10.7383	AA00000524	C	2			Blank Control (uninfected)
4	2	3619	325	8.98038	AA00000524	D	2			Blank Control (uninfected)
5	2	3188	475	14.8996	AA00000524	E	2			Blank Control (uninfected)
6	2	3535	736	20.8204	AA00000524	F	2			Blank Control (uninfected)
7	2	3368	385	11.4311	AA00000524	G	2			Blank Control (uninfected)
8	2	3450	425	12.3188	AA00000524	H	2			Blank Control (uninfected)
9	2	3353	588	17.5365	AA00000524	I	2			Blank Control (uninfected)
10	2	3502	691	19.7316	AA00000524	J	2			Blank Control (uninfected)
11	2	3432	619	18.0361	AA00000524	K	2			Blank Control (uninfected)
12	2	3594	652	18.1413	AA00000524	L	2			Blank Control (uninfected)
13	2	3645	556	15.2538	AA00000524	M	2			Blank Control (uninfected)
14	2	3614	457	12.6453	AA00000524	N	2			Blank Control (uninfected)
15	2	3671	557	15.173	AA00000524	O	2			Blank Control (uninfected)
16	2	3650	697	19.0959	AA00000524	P	2			Blank Control (uninfected)
1	3	3910	3331	85.1918	AA00000524	A	3			Neutral Control (Infection only)
2	3	4017	3202	79.7112	AA00000524	B	3			Neutral Control (Infection only)
3	3	3651	2735	74.911	AA00000524	C	3			Neutral Control (Infection only)
4	3	4170	3465	83.0935	AA00000524	D	3			Neutral Control (Infection only)
5	3	3856	3302	85.6328	AA00000524	E	3			Neutral Control (Infection only)
6	3	4214	3409	80.897	AA00000524	F	3			Neutral Control (Infection only)
7	3	3724	3072	82.4919	AA00000524	G	3			Neutral Control (Infection only)
8	3	3886	3030	77.9722	AA00000524	H	3			Neutral Control (Infection only)
9	3	3810	3053	80.1312	AA00000524	I	3			Neutral Control (Infection only)
10	3	4087	3561	87.1299	AA00000524	J	3			Neutral Control (Infection only)
11	3	3891	3265	83.9116	AA00000524	K	3			Neutral Control (Infection only)
12	3	4005	3168	79.1011	AA00000524	L	3			Neutral Control (Infection only)
13	3	3914	3041	77.6955	AA00000524	M	3			Neutral Control (Infection only)
14	3	2981	2147	72.0228	AA00000524	N	3			Neutral Control (Infection only)
15	3	4217	3269	77.5196	AA00000524	O	3			Neutral Control (Infection only)
16	3	4479	3768	84.1259	AA00000524	P	3			Neutral Control (Infection only)
1	4	1820	444	24.3956	AA00000524	A	4
2	4	2435	73	2.99795	AA00000524	B	4	MSD-914	25	Compound
6	4	2621	138	5.26517	AA00000524	F	4	MSD-914	25	Compound
10	4	2631	117	4.44698	AA00000524	J	4	MSD-914	25	Compound
14	4	2600	87	3.34615	AA00000524	N	4	MSD-914	25	Compound
2	5	2569	100	3.89257	AA00000524	B	5	MSD-914	12.5	Compound
6	5	2752	100	3.63372	AA00000524	F	5	MSD-914	12.5	Compound
10	5	2678	96	3.58476	AA00000524	J	5	MSD-914	12.5	Compound
14	5	2824	110	3.89518	AA00000524	N	5	MSD-914	12.5	Compound
2	6	2872	92	3.20334	AA00000524	B	6	MSD-914	6.25	Compound
6	6	2994	183	6.11222	AA00000524	F	6	MSD-914	6.25	Compound
10	6	2796	189	6.75966	AA00000524	J	6	MSD-914	6.25	Compound
14	6	2852	110	3.85694	AA00000524	N	6	MSD-914	6.25	Compound
2	7	3053	143	4.68392	AA00000524	B	7	MSD-914	3.125	Compound
6	7	2874	189	6.5762	AA00000524	F	7	MSD-914	3.125	Compound
10	7	3044	163	5.3548	AA00000524	J	7	MSD-914	3.125	Compound
14	7	3011	190	6.3102	AA00000524	N	7	MSD-914	3.125	Compound
2	8	3097	162	5.23087	AA00000524	B	8	MSD-914	1.5625	Compound
6	8	3075	202	6.56911	AA00000524	F	8	MSD-914	1.5625	Compound
10	8	3196	290	9.07384	AA00000524	J	8	MSD-914	1.5625	Compound
14	8	3258	171	5.24862	AA00000524	N	8	MSD-914	1.5625	Compound
2	9	3363	278	8.26643	AA00000524	B	9	MSD-914	0.78125	Compound
6	9	3398	455	13.3902	AA00000524	F	9	MSD-914	0.78125	Compound
10	9	3359	299	8.90146	AA00000524	J	9	MSD-914	0.78125	Compound
14	9	3465	314	9.06205	AA00000524	N	9	MSD-914	0.78125	Compound
2	10	3607	513	14.2223	AA00000524	B	10	MSD-914	0.390625	Compound
6	10	3547	535	15.0832	AA00000524	F	10	MSD-914	0.390625	Compound
10	10	3446	390	11.3175	AA00000524	J	10	MSD-914	0.390625	Compound
14	10	3539	501	14.1565	AA00000524	N	10	MSD-914	0.390625	Compound
2	11	3994	833	20.8563	AA00000524	B	11	MSD-914	0.195312	Compound
6	11	3819	798	20.8955	AA00000524	F	11	MSD-914	0.195312	Compound
10	11	3981	1129	28.3597	AA00000524	J	11	MSD-914	0.195312	Compound
14	11	4026	896	22.2553	AA00000524	N	11	MSD-914	0.195312	Compound
2	12	4076	1426	34.9853	AA00000524	B	12	MSD-914	0.0976562	Compound
6	12	4274	1608	37.6228	AA00000524	F	12	MSD-914	0.0976562	Compound
10	12	4186	1644	39.2738	AA00000524	J	12	MSD-914	0.0976562	Compound
14	12	4456	1764	39.5871	AA00000524	N	12	MSD-914	0.0976562	Compound
2	13	4313	2062	47.8089	AA00000524	B	13	MSD-914	0.0488281	Compound
6	13	4038	1613	39.9455	AA00000524	F	13	MSD-914	0.0488281	Compound
10	13	4165	2291	55.006	AA00000524	J	13	MSD-914	0.0488281	Compound
14	13	4238	2138	50.4483	AA00000524	N	13	MSD-914	0.0488281	Compound

## Sheet: EBOV HFF
Row	Column	Nuclei - Number of Objects	Positive Virus Cells - Number of Objects	% Positive Virus Cells	Plate ID	Row	Column	Compound ID	Conc. [μM]	Well Type
1	2	1104	0	0	AA00000526	A	2			Blank Control (uninfected)
2	2	1295	0	0	AA00000526	B	2			Blank Control (uninfected)
3	2	1251	0	0	AA00000526	C	2			Blank Control (uninfected)
4	2	1244	0	0	AA00000526	D	2			Blank Control (uninfected)
5	2	1140	0	0	AA00000526	E	2			Blank Control (uninfected)
6	2	1086	0	0	AA00000526	F	2			Blank Control (uninfected)
7	2	1059	0	0	AA00000526	G	2			Blank Control (uninfected)
8	2	1204	0	0	AA00000526	H	2			Blank Control (uninfected)
9	2	1139	0	0	AA00000526	I	2			Blank Control (uninfected)
10	2	1214	0	0	AA00000526	J	2			Blank Control (uninfected)
11	2	1172	0	0	AA00000526	K	2			Blank Control (uninfected)
12	2	1116	0	0	AA00000526	L	2			Blank Control (uninfected)
13	2	1146	0	0	AA00000526	M	2			Blank Control (uninfected)
14	2	1199	0	0	AA00000526	N	2			Blank Control (uninfected)
15	2	957	0	0	AA00000526	O	2			Blank Control (uninfected)
16	2	1190	0	0	AA00000526	P	2			Blank Control (uninfected)
1	3	1347	706	52.4128	AA00000526	A	3			Neutral Control (Infection only)
2	3	1247	829	66.4796	AA00000526	B	3			Neutral Control (Infection only)
3	3	1455	838	57.5945	AA00000526	C	3			Neutral Control (Infection only)
4	3	1377	896	65.069	AA00000526	D	3			Neutral Control (Infection only)
5	3	1405	919	65.4093	AA00000526	E	3			Neutral Control (Infection only)
6	3	1225	861	70.2857	AA00000526	F	3			Neutral Control (Infection only)
7	3	1450	1032	71.1724	AA00000526	G	3			Neutral Control (Infection only)
8	3	1287	858	66.6667	AA00000526	H	3			Neutral Control (Infection only)
9	3	1320	763	57.803	AA00000526	I	3			Neutral Control (Infection only)
10	3	1298	840	64.7149	AA00000526	J	3			Neutral Control (Infection only)
11	3	1225	815	66.5306	AA00000526	K	3			Neutral Control (Infection only)
12	3	1352	1049	77.5888	AA00000526	L	3			Neutral Control (Infection only)
13	3	1274	713	55.9655	AA00000526	M	3			Neutral Control (Infection only)
14	3	1356	956	70.5015	AA00000526	N	3			Neutral Control (Infection only)
15	3	1253	889	70.9497	AA00000526	O	3			Neutral Control (Infection only)
16	3	1256	981	78.1051	AA00000526	P	3			Neutral Control (Infection only)
2	4	1228	40	3.25733	AA00000526	B	4	MSD-914	25	Compound
6	4	1263	35	2.77118	AA00000526	F	4	MSD-914	25	Compound
10	4	1195	23	1.92469	AA00000526	J	4	MSD-914	25	Compound
14	4	1253	37	2.95291	AA00000526	N	4	MSD-914	25	Compound
2	5	1192	3	0.251678	AA00000526	B	5	MSD-914	12.5	Compound
6	5	1315	34	2.58555	AA00000526	F	5	MSD-914	12.5	Compound
10	5	1215	21	1.7284	AA00000526	J	5	MSD-914	12.5	Compound
14	5	1362	39	2.86344	AA00000526	N	5	MSD-914	12.5	Compound
2	6	1178	47	3.98981	AA00000526	B	6	MSD-914	6.25	Compound
6	6	1324	41	3.09668	AA00000526	F	6	MSD-914	6.25	Compound
10	6	1272	21	1.65094	AA00000526	J	6	MSD-914	6.25	Compound
14	6	1216	28	2.30263	AA00000526	N	6	MSD-914	6.25	Compound
2	7	1376	29	2.10756	AA00000526	B	7	MSD-914	3.125	Compound
6	7	805	31	3.85093	AA00000526	F	7	MSD-914	3.125	Compound
10	7	1162	53	4.5611	AA00000526	J	7	MSD-914	3.125	Compound
14	7	1180	38	3.22034	AA00000526	N	7	MSD-914	3.125	Compound
2	8	1243	45	3.62027	AA00000526	B	8	MSD-914	1.5625	Compound
6	8	1289	30	2.32739	AA00000526	F	8	MSD-914	1.5625	Compound
10	8	1191	36	3.02267	AA00000526	J	8	MSD-914	1.5625	Compound
14	8	1214	46	3.78913	AA00000526	N	8	MSD-914	1.5625	Compound
2	9	1201	47	3.91341	AA00000526	B	9	MSD-914	0.78125	Compound
6	9	1288	52	4.03727	AA00000526	F	9	MSD-914	0.78125	Compound
10	9	1207	71	5.88235	AA00000526	J	9	MSD-914	0.78125	Compound
14	9	1225	91	7.42857	AA00000526	N	9	MSD-914	0.78125	Compound
2	10	1203	88	7.31505	AA00000526	B	10	MSD-914	0.390625	Compound
6	10	1145	98	8.55895	AA00000526	F	10	MSD-914	0.390625	Compound
10	10	1174	144	12.2658	AA00000526	J	10	MSD-914	0.390625	Compound
14	10	1214	76	6.2603	AA00000526	N	10	MSD-914	0.390625	Compound
2	11	1258	153	12.1622	AA00000526	B	11	MSD-914	0.195312	Compound
6	11	1309	242	18.4874	AA00000526	F	11	MSD-914	0.195312	Compound
10	11	1240	244	19.6774	AA00000526	J	11	MSD-914	0.195312	Compound
14	11	1231	289	23.4768	AA00000526	N	11	MSD-914	0.195312	Compound
2	12	1290	322	24.9612	AA00000526	B	12	MSD-914	0.0976562	Compound
6	12	1311	347	26.4683	AA00000526	F	12	MSD-914	0.0976562	Compound
10	12	1291	341	26.4136	AA00000526	J	12	MSD-914	0.0976562	Compound
14	12	1299	434	33.4103	AA00000526	N	12	MSD-914	0.0976562	Compound
2	13	1391	467	33.573	AA00000526	B	13	MSD-914	0.0488281	Compound
6	13	1323	521	39.3802	AA00000526	F	13	MSD-914	0.0488281	Compound
10	13	1332	463	34.7598	AA00000526	J	13	MSD-914	0.0488281	Compound
14	13	1299	586	45.1116	AA00000526	N	13	MSD-914	0.0488281	Compound

## Sheet: EBOV MRC5
Row	Column	Nuclei Number	Positive Virus Cells - Number of Objects	% Virus Positive Cells	Plate ID	Row	Column	Compound ID	Conc. [μM]	Well Type
1	2	3976	5	0.125755	AAB001282_P5	A	2			Blank Control (uninfected)
2	2	4043	12	0.296809	AAB001282_P5	B	2			Blank Control (uninfected)
3	2	4194	11	0.262279	AAB001282_P5	C	2			Blank Control (uninfected)
4	2	3861	2	0.0518001	AAB001282_P5	D	2			Blank Control (uninfected)
5	2	4005	3	0.0749064	AAB001282_P5	E	2			Blank Control (uninfected)
6	2	4182	13	0.310856	AAB001282_P5	F	2			Blank Control (uninfected)
7	2	4010	5	0.124688	AAB001282_P5	G	2			Blank Control (uninfected)
8	2	4056	7	0.172584	AAB001282_P5	H	2			Blank Control (uninfected)
9	2	3892	13	0.334018	AAB001282_P5	I	2			Blank Control (uninfected)
10	2	3836	4	0.104275	AAB001282_P5	J	2			Blank Control (uninfected)
11	2	3722	3	0.0806018	AAB001282_P5	K	2			Blank Control (uninfected)
12	2	3891	4	0.102801	AAB001282_P5	L	2			Blank Control (uninfected)
13	2	3927	3	0.0763942	AAB001282_P5	M	2			Blank Control (uninfected)
14	2	3737	3	0.0802783	AAB001282_P5	N	2			Blank Control (uninfected)
15	2	3302	3	0.090854	AAB001282_P5	O	2			Blank Control (uninfected)
16	2	3738	3	0.0802568	AAB001282_P5	P	2			Blank Control (uninfected)
1	3	4258	1992	46.7825	AAB001282_P5	A	3			Neutral Control (Infection only)
2	3	4501	2284	50.7443	AAB001282_P5	B	3			Neutral Control (Infection only)
3	3	4594	2703	58.8376	AAB001282_P5	C	3			Neutral Control (Infection only)
4	3	4080	1492	36.5686	AAB001282_P5	D	3			Neutral Control (Infection only)
5	3	4282	1780	41.5694	AAB001282_P5	E	3			Neutral Control (Infection only)
6	3	4505	2163	48.0133	AAB001282_P5	F	3			Neutral Control (Infection only)
7	3	4383	2189	49.943	AAB001282_P5	G	3			Neutral Control (Infection only)
8	3	4690	2020	43.0704	AAB001282_P5	H	3			Neutral Control (Infection only)
9	3	4442	2206	49.6623	AAB001282_P5	I	3			Neutral Control (Infection only)
10	3	4815	2099	43.5929	AAB001282_P5	J	3			Neutral Control (Infection only)
11	3	4441	2089	47.039	AAB001282_P5	K	3			Neutral Control (Infection only)
12	3	4801	2866	59.6959	AAB001282_P5	L	3			Neutral Control (Infection only)
13	3	4453	2137	47.9901	AAB001282_P5	M	3			Neutral Control (Infection only)
14	3	4408	2231	50.6125	AAB001282_P5	N	3			Neutral Control (Infection only)
15	3	4189	1674	39.9618	AAB001282_P5	O	3			Neutral Control (Infection only)
16	3	4310	2260	52.4362	AAB001282_P5	P	3			Neutral Control (Infection only)
1	14	3887	77	1.98096	AAB001282_P5	A	14	MSD-914	30	Compound
2	14	4169	119	2.8544	AAB001282_P5	B	14	MSD-914	10	Compound
3	14	4401	131	2.9766	AAB001282_P5	C	14	MSD-914	3.33333	Compound
4	14	4538	137	3.01895	AAB001282_P5	D	14	MSD-914	1.11111	Compound
5	14	4705	207	4.39957	AAB001282_P5	E	14	MSD-914	0.37037	Compound
6	14	5036	413	8.20095	AAB001282_P5	F	14	MSD-914	0.123457	Compound
7	14	5209	891	17.105	AAB001282_P5	G	14	MSD-914	0.0411523	Compound
8	14	5376	1164	21.6518	AAB001282_P5	H	14	MSD-914	0.0137174	Compound
9	14	4913	96	1.954	AAB001282_P5	I	14	MSD-914	30	Compound
10	14	4504	72	1.59858	AAB001282_P5	J	14	MSD-914	10	Compound
11	14	4176	162	3.87931	AAB001282_P5	K	14	MSD-914	3.33333	Compound
12	14	4771	175	3.66799	AAB001282_P5	L	14	MSD-914	1.11111	Compound
13	14	4425	217	4.90395	AAB001282_P5	M	14	MSD-914	0.37037	Compound
14	14	4478	308	6.87807	AAB001282_P5	N	14	MSD-914	0.123457	Compound
15	14	4594	738	16.0644	AAB001282_P5	O	14	MSD-914	0.0411523	Compound
16	14	4359	1097	25.1663	AAB001282_P5	P	14	MSD-914	0.0137174	Compound
1	15	4436	49	1.1046	AAB001282_P5	A	15	MSD-914	30	Compound
2	15	4302	111	2.5802	AAB001282_P5	B	15	MSD-914	10	Compound
3	15	4528	69	1.52385	AAB001282_P5	C	15	MSD-914	3.33333	Compound
4	15	4341	81	1.86593	AAB001282_P5	D	15	MSD-914	1.11111	Compound
5	15	4793	205	4.27707	AAB001282_P5	E	15	MSD-914	0.37037	Compound
6	15	4973	576	11.5825	AAB001282_P5	F	15	MSD-914	0.123457	Compound
7	15	5306	830	15.6427	AAB001282_P5	G	15	MSD-914	0.0411523	Compound
8	15	5050	1759	34.8317	AAB001282_P5	H	15	MSD-914	0.0137174	Compound
9	15	4444	96	2.16022	AAB001282_P5	I	15	MSD-914	30	Compound
10	15	4398	61	1.38699	AAB001282_P5	J	15	MSD-914	10	Compound
11	15	4436	94	2.11903	AAB001282_P5	K	15	MSD-914	3.33333	Compound
12	15	4506	160	3.55082	AAB001282_P5	L	15	MSD-914	1.11111	Compound
13	15	4874	108	2.21584	AAB001282_P5	M	15	MSD-914	0.37037	Compound
14	15	4681	236	5.04166	AAB001282_P5	N	15	MSD-914	0.123457	Compound
15	15	4852	479	9.87222	AAB001282_P5	O	15	MSD-914	0.0411523	Compound
16	15	4756	683	14.3608	AAB001282_P5	P	15	MSD-914	0.0137174	Compound
